# Supplementary material for: Surface Wetting Behaviors of Hydroxyl-Terminated Polybutadiene: Molecular Mechanism and Modulation
Source: Polymers (Basel). 2024 Oct 31;16(21):3085. doi: 10.3390/polym16213085 (PMC11548704; doi:10.3390/polym16213085)
Supplement: Supplementary file 1 [file polymers-16-03085-s001.zip]

Archive with 1 entries (1 files):
- polymers-3261329-supplementary.pdf
